# Supplementary material for: Current Challenges and Potential Strategies to Enhance Efficacy of Oral Phage Therapy in Food Animals: A Systematic Review with Quantitative Analysis
Source: Viruses. 2026 May 8;18(5):544. doi: 10.3390/v18050544 (PMC13211687; doi:10.3390/v18050544)
Supplement: Supplementary file 1 [file viruses-18-00544-s001.zip]

Archive with 1 entries (1 files):
- viruses-4281613-supplementary.pdf
